# Supplementary material for: Response dataset from canine extramedullary plasmacytoma treated with lipophobic drugs enhanced by electroporation
Source: Data Brief. 2020 Jul 29;32:106085. doi: 10.1016/j.dib.2020.106085 (PMC7417888; doi:10.1016/j.dib.2020.106085)
Supplement: Supplementary file 1 [file mmc1.xml]

<?xml version="1.0" encoding="utf-8" standalone="no"?>
<data>
  <datasets>
    <author>denner.anjosoncology@gmail.com</author>
    <type>1</type>
    <dataset>
      <name>Outcome following curative-intent electrochemotherapy for extramedullary plasmocytoma in dogs – case reports</name>
      <caption />
      <description>The report describes four cases of EMP treated with a local nonthermal ablative approach. All dogs developed transitory ulceration and swelling one-week after procedure that completely healed within 30 days post-ECT. Complete remission was achieved in all cases and lasted for 515 (oral case), 695 (one digit), 90 (another digit case) and 240 (lip) days. These results suggested that ECT promoted remission in EMP cases being a possibility for local control in dogs affected by this disease.</description>
      <filetype>
        <name />
      </filetype>
      <filesize />
      <source>0</source>
      <sourcename>Original Data</sourcename>
      <access>
        <type>1</type>
        <name>Data available in data repository</name>
        <reponame>Science DIrect</reponame>
        <PersistentId>https://doi.org/10.1016/j.tcam.2020.100441</PersistentId>
        <deeplinkurl>https://www.sciencedirect.com/science/article/abs/pii/S1938973620300398</deeplinkurl>
      </access>
    </dataset>
  </datasets>
</data>
